# Supplementary material for: Identification of an inflammatory response-related gene prognostic signature and immune microenvironment for cervical cancer
Source: Front Mol Biosci. 2024 Jun 6;11:1394902. doi: 10.3389/fmolb.2024.1394902 (PMC11187284; doi:10.3389/fmolb.2024.1394902)
Supplement: Supplementary file 1 [file Tablex.XLSX]

## Sheet: DATA
№ of case	Survival, months after diagnosis	Death	% of keloid-like collagen
1	3.02433		30
2	59.9934		30
3	22.025	Death	30
4	7.19921	Death	40
5	65.9928		30
6	59.9934		30
7	8.08679	Death	20
8	65.9928		40
9	71.9921		20
10	71.9921		10
11	71.9921		30
12	54.2078		20
13	71.9921		30
14	9.43458		30
15	59.9934		30
16	15.0559	Death	30
17	17.3241	Death	40
18	83.9908		10
19	71.9921		40
20	71.9921		20
21	6.9691	Death	40
22	10.8481	Death	40
23	33.2347	Death	40
24	71.9921		40
25	59.9934		20
26	83.9908		30
27	71.9921		40
28	6.57462	Death	30
29	8.02104	Death	40
30	71.9921		30
31	71.9921		30
32	59.9934		20
33	18.2774	Death	60
34	11.1111	Death	50
35	32.1828		50
36	6.04865	Death	50
37	29.2242		50
38	30.2104	Death	70
39	59.9934		20
40	21.1703	Death	80
41	40.9928		20
42	65.9928		70
43	65.9928		60
44	59.9934		10
45	71.9921		30
46	50.2959		90
47	6.6075		30
48	71.9921		80
49	15.2203		10
50	11.3084	Death	10
51	59.9934		50
52	71.9921		30
53	65.9928		50
54	8.05391	Death	50
55	71.9921		30
56	51.0519		30
57	71.9921		30
58	71.9921		30
59	59.9934		10
60	65.9928		50
61	25.2465		50
62	8.15253	Death	50
63	42.2748		70
64	14.9573		60
65	47.9947		70
66	47.9947		40
67	55.5884		40
68	71.9921		40
69	65.9928		40
70	11.9987	Death	10
71	10.4208	Death	40
72	71.9921		30
73	71.9921		30
74	71.9921		30
75	36.1933	Death	40
76	71.9921		10
77	71.9921		30
78	71.9921		40
79	30.9007	Death	40
80	59.9934		40
81	12.0316	Death	40
82	65.9928		40
83	15.5161		30
84	49.7699		40
85	71.9921		10
86	71.9921		10
87	59.9934		30
88	3.94477	Death	30
89	32.4458		30
90	71.9921		30
91	47.9947		40
92	71.9921		30
93	83.9908		30
94	83.9908		30
95	71.9921		30
96	27.4819		40
97	16.1736	Death	10
98	3.32018		20
99	45.1677		20
100	65.9928		60
101	71.9921		70
102	71.9921		20
103	10.2564	Death	60
104	83.9908		40
105	22.551		40
106	10.1578	Death	40
107	32.1499		40
108	18.5404	Death	30
109	3.35306	Death	40
110	59.9934		30
111	83.9908		40
112	18.2117	Death	40
113	71.9921		40
114	71.9921		10
115	10.092		30
116	26.2985	Death	40
117	59.9934		10
118	71.9921		10
119	6.08153	Death	40
120	25.5753		10
121	13.2479	Death	40
122	5.88429	Death	40
123	71.9921		40
124	71.9921		20
125	83.9908		40
126	71.9921		40
127	36.3248		70
128	30.4405		20
129	22.9454		50
130	23.5371	Death	50

## Sheet: Statistic_Cox
Cox regression
Примечания
Вывод создан
Комментарии
Входная	Активный набор данных	Наборданных5
	Фильтр	<нет>
	Вес	<нет>
	Расщепленный файл	<нет>
	Число строк в рабочем файле данных	130
Обработка пропущенных значений	Определение отсутствия	Определенные пользователем отсутствующие значения рассматриваются как отсутствующие.
Синтаксис		COXREG SURV /STATUS=Смерть(1) /METHOD=ENTER до10 /PRINT=CI(95) /CRITERIA=PIN(.05) POUT(.10) ITERATE(20).
Ресурсы	Процессорное время	00:00:00,00
	Истекшее время	00:00:00,00
Сводный отчет по наблюдениям
		N	Проценты
Доступные для анализа наблюдения	Событиеa	35	0.269231
	Редактировано	93	0.715385
	Всего	128	0.984615
Отброшенные наблюдения	Наблюдения с отсутствующими значениями	0	0
	Наблюдения с отрицательным временем	0	0
	Цензурированные наблюдения до самого раннего события в страте	2	0.0153846
	Всего	2	0.0153846
Всего		130	1
a. Зависимая переменная: SURV
Блок 0: Начало блока
Универсальные критерии коэффициентов модели
-2 Log-правдоподобие
326.188
Блок 1: Метод = Enter
Универсальные критерии коэффициентов моделиa
-2 Log-правдоподобие	Общая (оценка)			Изменение от предыдущего шага			Изменение от предыдущего блока
	Хи-квадрат	ст.св.	Значимость	Хи-квадрат	ст.св.	Значимость	Хи-квадрат	ст.св.	Значимость
325.675	0.464415	1	0.495568	0.513039	1	0.473826	0.513039	1	0.473826
a. Начало блока номер 1. Метод = Enter
Переменные в уравнении
	B	Ст. ош.	Вальд	ст.св.	Значимость	Exp (B)	ДИ 95,0% для Exp(B)
							Нижняя	Верхняя
до 10	0.408709	0.603919	0.458006	1	0.498557	1.50487	0.460727	4.91537
Средние ковариат
	Среднее
до 10	1.88281
Регрессия Кокса
Примечания
Вывод создан
Комментарии
Входная	Активный набор данных	Наборданных5
	Фильтр	<нет>
	Вес	<нет>
	Расщепленный файл	<нет>
	Число строк в рабочем файле данных	130
Обработка пропущенных значений	Определение отсутствия	Определенные пользователем отсутствующие значения рассматриваются как отсутствующие.
Синтаксис		COXREG SURV /STATUS=Рецидив(1) /METHOD=ENTER до10 /PRINT=CI(95) /CRITERIA=PIN(.05) POUT(.10) ITERATE(20).
Ресурсы	Процессорное время	00:00:00,00
	Истекшее время	00:00:00,00
Сводный отчет по наблюдениям
		N	Проценты
Доступные для анализа наблюдения	Событиеa	62	0.476923
	Редактировано	68	0.523077
	Всего	130	1
Отброшенные наблюдения	Наблюдения с отсутствующими значениями	0	0
	Наблюдения с отрицательным временем	0	0
	Цензурированные наблюдения до самого раннего события в страте	0	0
	Всего	0	0
Всего		130	1
a. Зависимая переменная: SURV
Блок 0: Начало блока
Универсальные критерии коэффициентов модели
-2 Log-правдоподобие
567.921
Блок 1: Метод = Enter
Универсальные критерии коэффициентов моделиa
-2 Log-правдоподобие	Общая (оценка)			Изменение от предыдущего шага			Изменение от предыдущего блока
	Хи-квадрат	ст.св.	Значимость	Хи-квадрат	ст.св.	Значимость	Хи-квадрат	ст.св.	Значимость
566.637	1.13987	1	0.28568	1.2835	1	0.257249	1.2835	1	0.257249
a. Начало блока номер 1. Метод = Enter
Переменные в уравнении
	B	Ст. ош.	Вальд	ст.св.	Значимость	Exp (B)	ДИ 95,0% для Exp(B)
							Нижняя	Верхняя
до 10	0.49309	0.466539	1.11706	1	0.290553	1.63737	0.656186	4.08568
Средние ковариат
	Среднее
до 10	1.88462
Регрессия Кокса
Примечания
Вывод создан
Комментарии
Входная	Активный набор данных	Наборданных5
	Фильтр	<нет>
	Вес	<нет>
	Расщепленный файл	<нет>
	Число строк в рабочем файле данных	130
Обработка пропущенных значений	Определение отсутствия	Определенные пользователем отсутствующие значения рассматриваются как отсутствующие.
Синтаксис		COXREG SURV /STATUS=Смерть(1) /METHOD=ENTER до20 /PRINT=CI(95) /CRITERIA=PIN(.05) POUT(.10) ITERATE(20).
Ресурсы	Процессорное время	00:00:00,00
	Истекшее время	00:00:00,00
Сводный отчет по наблюдениям
		N	Проценты
Доступные для анализа наблюдения	Событиеa	35	0.269231
	Редактировано	93	0.715385
	Всего	128	0.984615
Отброшенные наблюдения	Наблюдения с отсутствующими значениями	0	0
	Наблюдения с отрицательным временем	0	0
	Цензурированные наблюдения до самого раннего события в страте	2	0.0153846
	Всего	2	0.0153846
Всего		130	1
a. Зависимая переменная: SURV
Блок 0: Начало блока
Универсальные критерии коэффициентов модели
-2 Log-правдоподобие
326.188
Блок 1: Метод = Enter
Универсальные критерии коэффициентов моделиa
-2 Log-правдоподобие	Общая (оценка)			Изменение от предыдущего шага			Изменение от предыдущего блока
	Хи-квадрат	ст.св.	Значимость	Хи-квадрат	ст.св.	Значимость	Хи-квадрат	ст.св.	Значимость
323.088	2.65844	1	0.103002	3.09974	1	0.078305	3.09974	1	0.078305
a. Начало блока номер 1. Метод = Enter
Переменные в уравнении
	B	Ст. ош.	Вальд	ст.св.	Значимость	Exp (B)	ДИ 95,0% для Exp(B)
							Нижняя	Верхняя
до 20	0.84137	0.531372	2.50713	1	0.113332	2.31954	0.818649	6.57214
Средние ковариат
	Среднее
до 20	1.78906
Регрессия Кокса
Примечания
Вывод создан
Комментарии
Входная	Активный набор данных	Наборданных5
	Фильтр	<нет>
	Вес	<нет>
	Расщепленный файл	<нет>
	Число строк в рабочем файле данных	130
Обработка пропущенных значений	Определение отсутствия	Определенные пользователем отсутствующие значения рассматриваются как отсутствующие.
Синтаксис		COXREG SURV /STATUS=Рецидив(1) /METHOD=ENTER до20 /PRINT=CI(95) /CRITERIA=PIN(.05) POUT(.10) ITERATE(20).
Ресурсы	Процессорное время	00:00:00,00
	Истекшее время	00:00:00,00
Сводный отчет по наблюдениям
		N	Проценты
Доступные для анализа наблюдения	Событиеa	62	0.476923
	Редактировано	68	0.523077
	Всего	130	1
Отброшенные наблюдения	Наблюдения с отсутствующими значениями	0	0
	Наблюдения с отрицательным временем	0	0
	Цензурированные наблюдения до самого раннего события в страте	0	0
	Всего	0	0
Всего		130	1
a. Зависимая переменная: SURV
Блок 0: Начало блока
Универсальные критерии коэффициентов модели
-2 Log-правдоподобие
567.921
Блок 1: Метод = Enter
Универсальные критерии коэффициентов моделиa
-2 Log-правдоподобие	Общая (оценка)			Изменение от предыдущего шага			Изменение от предыдущего блока
	Хи-квадрат	ст.св.	Значимость	Хи-квадрат	ст.св.	Значимость	Хи-квадрат	ст.св.	Значимость
566.651	1.19041	1	0.275247	1.26991	1	0.259783	1.26991	1	0.259783
a. Начало блока номер 1. Метод = Enter
Переменные в уравнении
	B	Ст. ош.	Вальд	ст.св.	Значимость	Exp (B)	ДИ 95,0% для Exp(B)
							Нижняя	Верхняя
до 20	0.360919	0.332591	1.1776	1	0.277846	1.43465	0.747554	2.75326
Средние ковариат
	Среднее
до 20	1.78462
Регрессия Кокса
Примечания
Вывод создан
Комментарии
Входная	Активный набор данных	Наборданных5
	Фильтр	<нет>
	Вес	<нет>
	Расщепленный файл	<нет>
	Число строк в рабочем файле данных	130
Обработка пропущенных значений	Определение отсутствия	Определенные пользователем отсутствующие значения рассматриваются как отсутствующие.
Синтаксис		COXREG SURV /STATUS=Смерть(1) /METHOD=ENTER До30 /PRINT=CI(95) /CRITERIA=PIN(.05) POUT(.10) ITERATE(20).
Ресурсы	Процессорное время	00:00:00,00
	Истекшее время	00:00:00,00
Сводный отчет по наблюдениям
		N	Проценты
Доступные для анализа наблюдения	Событиеa	35	0.269231
	Редактировано	93	0.715385
	Всего	128	0.984615
Отброшенные наблюдения	Наблюдения с отсутствующими значениями	0	0
	Наблюдения с отрицательным временем	0	0
	Цензурированные наблюдения до самого раннего события в страте	2	0.0153846
	Всего	2	0.0153846
Всего		130	1
a. Зависимая переменная: SURV
Блок 0: Начало блока
Универсальные критерии коэффициентов модели
-2 Log-правдоподобие
326.188
Блок 1: Метод = Enter
Универсальные критерии коэффициентов моделиa
-2 Log-правдоподобие	Общая (оценка)			Изменение от предыдущего шага			Изменение от предыдущего блока
	Хи-квадрат	ст.св.	Значимость	Хи-квадрат	ст.св.	Значимость	Хи-квадрат	ст.св.	Значимость
315.996	9.84889	1	0.00169934	10.1915	1	0.00141089	10.1915	1	0.00141089
a. Начало блока номер 1. Метод = Enter
Переменные в уравнении
	B	Ст. ош.	Вальд	ст.св.	Значимость	Exp (B)	ДИ 95,0% для Exp(B)
							Нижняя	Верхняя
До 30	1.15071	0.387103	8.83638	1	0.00295284	3.16042	1.47993	6.74914
Средние ковариат
	Среднее
До 30	1.50781
Регрессия Кокса
Примечания
Вывод создан
Комментарии
Входная	Активный набор данных	Наборданных5
	Фильтр	<нет>
	Вес	<нет>
	Расщепленный файл	<нет>
	Число строк в рабочем файле данных	130
Обработка пропущенных значений	Определение отсутствия	Определенные пользователем отсутствующие значения рассматриваются как отсутствующие.
Синтаксис		COXREG SURV /STATUS=Рецидив(1) /METHOD=ENTER До30 /PRINT=CI(95) /CRITERIA=PIN(.05) POUT(.10) ITERATE(20).
Ресурсы	Процессорное время	00:00:00,00
	Истекшее время	00:00:00,00
Сводный отчет по наблюдениям
		N	Проценты
Доступные для анализа наблюдения	Событиеa	62	0.476923
	Редактировано	68	0.523077
	Всего	130	1
Отброшенные наблюдения	Наблюдения с отсутствующими значениями	0	0
	Наблюдения с отрицательным временем	0	0
	Цензурированные наблюдения до самого раннего события в страте	0	0
	Всего	0	0
Всего		130	1
a. Зависимая переменная: SURV
Блок 0: Начало блока
Универсальные критерии коэффициентов модели
-2 Log-правдоподобие
567.921
Блок 1: Метод = Enter
Универсальные критерии коэффициентов моделиa
-2 Log-правдоподобие	Общая (оценка)			Изменение от предыдущего шага			Изменение от предыдущего блока
	Хи-квадрат	ст.св.	Значимость	Хи-квадрат	ст.св.	Значимость	Хи-квадрат	ст.св.	Значимость
560.641	7.27272	1	0.00700098	7.2796	1	0.0069742	7.2796	1	0.0069742
a. Начало блока номер 1. Метод = Enter
Переменные в уравнении
	B	Ст. ош.	Вальд	ст.св.	Значимость	Exp (B)	ДИ 95,0% для Exp(B)
							Нижняя	Верхняя
До 30	0.697616	0.263846	6.99088	1	0.00819263	2.00896	1.1978	3.36944
Средние ковариат
	Среднее
До 30	1.5
Регрессия Кокса
Примечания
Вывод создан
Комментарии
Входная	Активный набор данных	Наборданных5
	Фильтр	<нет>
	Вес	<нет>
	Расщепленный файл	<нет>
	Число строк в рабочем файле данных	130
Обработка пропущенных значений	Определение отсутствия	Определенные пользователем отсутствующие значения рассматриваются как отсутствующие.
Синтаксис		COXREG SURV /STATUS=Смерть(1) /METHOD=ENTER До40 /PRINT=CI(95) /CRITERIA=PIN(.05) POUT(.10) ITERATE(20).
Ресурсы	Процессорное время	00:00:00,00
	Истекшее время	00:00:00,00
Сводный отчет по наблюдениям
		N	Проценты
Доступные для анализа наблюдения	Событиеa	35	0.269231
	Редактировано	93	0.715385
	Всего	128	0.984615
Отброшенные наблюдения	Наблюдения с отсутствующими значениями	0	0
	Наблюдения с отрицательным временем	0	0
	Цензурированные наблюдения до самого раннего события в страте	2	0.0153846
	Всего	2	0.0153846
Всего		130	1
a. Зависимая переменная: SURV
Блок 0: Начало блока
Универсальные критерии коэффициентов модели
-2 Log-правдоподобие
326.188
Блок 1: Метод = Enter
Универсальные критерии коэффициентов моделиa
-2 Log-правдоподобие	Общая (оценка)			Изменение от предыдущего шага			Изменение от предыдущего блока
	Хи-квадрат	ст.св.	Значимость	Хи-квадрат	ст.св.	Значимость	Хи-квадрат	ст.св.	Значимость
325.407	0.836932	1	0.360276	0.780404	1	0.377018	0.780404	1	0.377018
a. Начало блока номер 1. Метод = Enter
Переменные в уравнении
	B	Ст. ош.	Вальд	ст.св.	Значимость	Exp (B)	ДИ 95,0% для Exp(B)
							Нижняя	Верхняя
До 40	0.352345	0.387132	0.828356	1	0.362748	1.4224	0.66603	3.03773
Средние ковариат
	Среднее
До 40	1.20312
Регрессия Кокса
Примечания
Вывод создан
Комментарии
Входная	Активный набор данных	Наборданных5
	Фильтр	<нет>
	Вес	<нет>
	Расщепленный файл	<нет>
	Число строк в рабочем файле данных	130
Обработка пропущенных значений	Определение отсутствия	Определенные пользователем отсутствующие значения рассматриваются как отсутствующие.
Синтаксис		COXREG SURV /STATUS=Рецидив(1) /METHOD=ENTER До40 /PRINT=CI(95) /CRITERIA=PIN(.05) POUT(.10) ITERATE(20).
Ресурсы	Процессорное время	00:00:00,00
	Истекшее время	00:00:00,00
Сводный отчет по наблюдениям
		N	Проценты
Доступные для анализа наблюдения	Событиеa	62	0.476923
	Редактировано	68	0.523077
	Всего	130	1
Отброшенные наблюдения	Наблюдения с отсутствующими значениями	0	0
	Наблюдения с отрицательным временем	0	0
	Цензурированные наблюдения до самого раннего события в страте	0	0
	Всего	0	0
Всего		130	1
a. Зависимая переменная: SURV
Блок 0: Начало блока
Универсальные критерии коэффициентов модели
-2 Log-правдоподобие
567.921
Блок 1: Метод = Enter
Универсальные критерии коэффициентов моделиa
-2 Log-правдоподобие	Общая (оценка)			Изменение от предыдущего шага			Изменение от предыдущего блока
	Хи-квадрат	ст.св.	Значимость	Хи-квадрат	ст.св.	Значимость	Хи-квадрат	ст.св.	Значимость
564.83	3.439	1	0.0636742	3.09063	1	0.0787443	3.09063	1	0.0787443
a. Начало блока номер 1. Метод = Enter
Переменные в уравнении
	B	Ст. ош.	Вальд	ст.св.	Значимость	Exp (B)	ДИ 95,0% для Exp(B)
							Нижняя	Верхняя
До 40	0.523748	0.285632	3.36227	1	0.0667062	1.68834	0.964563	2.95523
Средние ковариат
	Среднее
До 40	1.2
Регрессия Кокса
Примечания
Вывод создан
Комментарии
Входная	Активный набор данных	Наборданных5
	Фильтр	<нет>
	Вес	<нет>
	Расщепленный файл	<нет>
	Число строк в рабочем файле данных	130
Обработка пропущенных значений	Определение отсутствия	Определенные пользователем отсутствующие значения рассматриваются как отсутствующие.
Синтаксис		COXREG SURV /STATUS=Смерть(1) /METHOD=ENTER до50 /PRINT=CI(95) /CRITERIA=PIN(.05) POUT(.10) ITERATE(20).
Ресурсы	Процессорное время	00:00:00,00
	Истекшее время	00:00:00,00
Сводный отчет по наблюдениям
		N	Проценты
Доступные для анализа наблюдения	Событиеa	35	0.269231
	Редактировано	93	0.715385
	Всего	128	0.984615
Отброшенные наблюдения	Наблюдения с отсутствующими значениями	0	0
	Наблюдения с отрицательным временем	0	0
	Цензурированные наблюдения до самого раннего события в страте	2	0.0153846
	Всего	2	0.0153846
Всего		130	1
a. Зависимая переменная: SURV
Блок 0: Начало блока
Универсальные критерии коэффициентов модели
-2 Log-правдоподобие
326.188
Блок 1: Метод = Enter
Универсальные критерии коэффициентов моделиa
-2 Log-правдоподобие	Общая (оценка)			Изменение от предыдущего шага			Изменение от предыдущего блока
	Хи-квадрат	ст.св.	Значимость	Хи-квадрат	ст.св.	Значимость	Хи-квадрат	ст.св.	Значимость
326.185	0.00223211	1	0.962318	0.00224644	1	0.962197	0.00224644	1	0.962197
a. Начало блока номер 1. Метод = Enter
Переменные в уравнении
	B	Ст. ош.	Вальд	ст.св.	Значимость	Exp (B)	ДИ 95,0% для Exp(B)
							Нижняя	Верхняя
до 50	-0.0251025	0.531338	0.00223199	1	0.962319	0.97521	0.344209	2.76296
Средние ковариат
	Среднее
до 50	1.10938
Регрессия Кокса
Примечания
Вывод создан
Комментарии
Входная	Активный набор данных	Наборданных5
	Фильтр	<нет>
	Вес	<нет>
	Расщепленный файл	<нет>
	Число строк в рабочем файле данных	130
Обработка пропущенных значений	Определение отсутствия	Определенные пользователем отсутствующие значения рассматриваются как отсутствующие.
Синтаксис		COXREG SURV /STATUS=Смерть(1) /METHOD=ENTER до50 /PRINT=CI(95) /CRITERIA=PIN(.05) POUT(.10) ITERATE(20).
Ресурсы	Процессорное время	00:00:00,00
	Истекшее время	00:00:00,00
[Наборданных5]
Сводный отчет по наблюдениям
		N	Проценты
Доступные для анализа наблюдения	Событиеa	35	0.269231
	Редактировано	93	0.715385
	Всего	128	0.984615
Отброшенные наблюдения	Наблюдения с отсутствующими значениями	0	0
	Наблюдения с отрицательным временем	0	0
	Цензурированные наблюдения до самого раннего события в страте	2	0.0153846
	Всего	2	0.0153846
Всего		130	1
a. Зависимая переменная: SURV
Блок 0: Начало блока
Универсальные критерии коэффициентов модели
-2 Log-правдоподобие
326.188
Блок 1: Метод = Enter
Универсальные критерии коэффициентов моделиa
-2 Log-правдоподобие	Общая (оценка)			Изменение от предыдущего шага			Изменение от предыдущего блока
	Хи-квадрат	ст.св.	Значимость	Хи-квадрат	ст.св.	Значимость	Хи-квадрат	ст.св.	Значимость
326.185	0.00223211	1	0.962318	0.00224644	1	0.962197	0.00224644	1	0.962197
a. Начало блока номер 1. Метод = Enter
Переменные в уравнении
	B	Ст. ош.	Вальд	ст.св.	Значимость	Exp (B)	ДИ 95,0% для Exp(B)
							Нижняя	Верхняя
до 50	-0.0251025	0.531338	0.00223199	1	0.962319	0.97521	0.344209	2.76296
Средние ковариат
	Среднее
до 50	1.10938
Регрессия Кокса
Примечания
Вывод создан
Комментарии
Входная	Активный набор данных	Наборданных5
	Фильтр	<нет>
	Вес	<нет>
	Расщепленный файл	<нет>
	Число строк в рабочем файле данных	130
Обработка пропущенных значений	Определение отсутствия	Определенные пользователем отсутствующие значения рассматриваются как отсутствующие.
Синтаксис		COXREG SURV /STATUS=Рецидив(1) /METHOD=ENTER до50 /PRINT=CI(95) /CRITERIA=PIN(.05) POUT(.10) ITERATE(20).
Ресурсы	Процессорное время	00:00:00,00
	Истекшее время	00:00:00,00
Сводный отчет по наблюдениям
		N	Проценты
Доступные для анализа наблюдения	Событиеa	62	0.476923
	Редактировано	68	0.523077
	Всего	130	1
Отброшенные наблюдения	Наблюдения с отсутствующими значениями	0	0
	Наблюдения с отрицательным временем	0	0
	Цензурированные наблюдения до самого раннего события в страте	0	0
	Всего	0	0
Всего		130	1
a. Зависимая переменная: SURV
Блок 0: Начало блока
Универсальные критерии коэффициентов модели
-2 Log-правдоподобие
567.921
Блок 1: Метод = Enter
Универсальные критерии коэффициентов моделиa
-2 Log-правдоподобие	Общая (оценка)			Изменение от предыдущего шага			Изменение от предыдущего блока
	Хи-квадрат	ст.св.	Значимость	Хи-квадрат	ст.св.	Значимость	Хи-квадрат	ст.св.	Значимость
567.752	0.17594	1	0.674886	0.168816	1	0.681166	0.168816	1	0.681166
a. Начало блока номер 1. Метод = Enter
Переменные в уравнении
	B	Ст. ош.	Вальд	ст.св.	Значимость	Exp (B)	ДИ 95,0% для Exp(B)
							Нижняя	Верхняя
до 50	0.158857	0.379122	0.175571	1	0.675207	1.17217	0.557547	2.46434
Средние ковариат
	Среднее
до 50	1.10769
Регрессия Кокса
Примечания
Вывод создан
Комментарии
Входная	Активный набор данных	Наборданных6
	Фильтр	<нет>
	Вес	<нет>
	Расщепленный файл	<нет>
	Число строк в рабочем файле данных	130
Обработка пропущенных значений	Определение отсутствия	Определенные пользователем отсутствующие значения рассматриваются как отсутствующие.
Синтаксис		COXREG SURV /STATUS=Смерть(1) /METHOD=ENTER до10 /PRINT=CI(95) /CRITERIA=PIN(.05) POUT(.10) ITERATE(20).
Ресурсы	Процессорное время	00:00:00,00
	Истекшее время	00:00:00,00
[Наборданных6]
Сводный отчет по наблюдениям
		N	Проценты
Доступные для анализа наблюдения	Событиеa	35	0.269231
	Редактировано	93	0.715385
	Всего	128	0.984615
Отброшенные наблюдения	Наблюдения с отсутствующими значениями	0	0
	Наблюдения с отрицательным временем	0	0
	Цензурированные наблюдения до самого раннего события в страте	2	0.0153846
	Всего	2	0.0153846
Всего		130	1
a. Зависимая переменная: SURV
Блок 0: Начало блока
Универсальные критерии коэффициентов модели
-2 Log-правдоподобие
326.188
Блок 1: Метод = Enter
Универсальные критерии коэффициентов моделиa
-2 Log-правдоподобие	Общая (оценка)			Изменение от предыдущего шага			Изменение от предыдущего блока
	Хи-квадрат	ст.св.	Значимость	Хи-квадрат	ст.св.	Значимость	Хи-квадрат	ст.св.	Значимость
325.675	0.464415	1	0.495568	0.513039	1	0.473826	0.513039	1	0.473826
a. Начало блока номер 1. Метод = Enter
Переменные в уравнении
	B	Ст. ош.	Вальд	ст.св.	Значимость	Exp (B)	ДИ 95,0% для Exp(B)
							Нижняя	Верхняя
до 10	0.408709	0.603919	0.458006	1	0.498557	1.50487	0.460727	4.91537
Средние ковариат
	Среднее
до 10	1.88281
Регрессия Кокса
Примечания
Вывод создан
Комментарии
Входная	Активный набор данных	Наборданных6
	Фильтр	<нет>
	Вес	<нет>
	Расщепленный файл	<нет>
	Число строк в рабочем файле данных	130
Обработка пропущенных значений	Определение отсутствия	Определенные пользователем отсутствующие значения рассматриваются как отсутствующие.
Синтаксис		COXREG SURV /STATUS=Смерть(1) /METHOD=ENTER до50 /PRINT=CI(95) /CRITERIA=PIN(.05) POUT(.10) ITERATE(20).
Ресурсы	Процессорное время	00:00:00,00
	Истекшее время	00:00:00,00
Сводный отчет по наблюдениям
		N	Проценты
Доступные для анализа наблюдения	Событиеa	35	0.269231
	Редактировано	93	0.715385
	Всего	128	0.984615
Отброшенные наблюдения	Наблюдения с отсутствующими значениями	0	0
	Наблюдения с отрицательным временем	0	0
	Цензурированные наблюдения до самого раннего события в страте	2	0.0153846
	Всего	2	0.0153846
Всего		130	1
a. Зависимая переменная: SURV
Блок 0: Начало блока
Универсальные критерии коэффициентов модели
-2 Log-правдоподобие
326.188
Блок 1: Метод = Enter
Универсальные критерии коэффициентов моделиa
-2 Log-правдоподобие	Общая (оценка)			Изменение от предыдущего шага			Изменение от предыдущего блока
	Хи-квадрат	ст.св.	Значимость	Хи-квадрат	ст.св.	Значимость	Хи-квадрат	ст.св.	Значимость
326.185	0.00223211	1	0.962318	0.00224644	1	0.962197	0.00224644	1	0.962197
a. Начало блока номер 1. Метод = Enter
Переменные в уравнении
	B	Ст. ош.	Вальд	ст.св.	Значимость	Exp (B)	ДИ 95,0% для Exp(B)
							Нижняя	Верхняя
до 50	-0.0251025	0.531338	0.00223199	1	0.962319	0.97521	0.344209	2.76296
Средние ковариат
	Среднее
до 50	1.10938
Регрессия Кокса
Примечания
Вывод создан
Комментарии
Входная	Активный набор данных	Наборданных6
	Фильтр	<нет>
	Вес	<нет>
	Расщепленный файл	<нет>
	Число строк в рабочем файле данных	130
Обработка пропущенных значений	Определение отсутствия	Определенные пользователем отсутствующие значения рассматриваются как отсутствующие.
Синтаксис		COXREG SURV /STATUS=Смерть(1) /METHOD=ENTER До30 /PRINT=CI(95) /CRITERIA=PIN(.05) POUT(.10) ITERATE(20).
Ресурсы	Процессорное время	00:00:00,00
	Истекшее время	00:00:00,00
Сводный отчет по наблюдениям
		N	Проценты
Доступные для анализа наблюдения	Событиеa	35	0.269231
	Редактировано	93	0.715385
	Всего	128	0.984615
Отброшенные наблюдения	Наблюдения с отсутствующими значениями	0	0
	Наблюдения с отрицательным временем	0	0
	Цензурированные наблюдения до самого раннего события в страте	2	0.0153846
	Всего	2	0.0153846
Всего		130	1
a. Зависимая переменная: SURV
Блок 0: Начало блока
Универсальные критерии коэффициентов модели
-2 Log-правдоподобие
326.188
Блок 1: Метод = Enter
Универсальные критерии коэффициентов моделиa
-2 Log-правдоподобие	Общая (оценка)			Изменение от предыдущего шага			Изменение от предыдущего блока
	Хи-квадрат	ст.св.	Значимость	Хи-квадрат	ст.св.	Значимость	Хи-квадрат	ст.св.	Значимость
315.996	9.84889	1	0.00169934	10.1915	1	0.00141089	10.1915	1	0.00141089
a. Начало блока номер 1. Метод = Enter
Переменные в уравнении
	B	Ст. ош.	Вальд	ст.св.	Значимость	Exp (B)	ДИ 95,0% для Exp(B)
							Нижняя	Верхняя
До 30	1.15071	0.387103	8.83638	1	0.00295284	3.16042	1.47993	6.74914
Средние ковариат
	Среднее
До 30	1.50781
